# Supplementary material for: Judgements about double-embedded relative clauses differ between languages
Source: Psychol Res. 2018 Apr 23;83(7):1581–93. doi: 10.1007/s00426-018-1014-7 (PMC6754359; doi:10.1007/s00426-018-1014-7)
Supplement: Supplementary file 3 — Supplementary material 3 (csv 29 KB) [file 426_2018_1014_MOESM3_ESM.csv]

Subject	Age	Item	List	Condition	Comprehensibility	Acceptability
1	21		0	FALSE
1	21		0	FALSE
1	21		0	FALSE
1	21		0	FALSE
1	21		0	FALSE
1	21		0	FALSE
1	21		0	FALSE
1	21		0	FALSE
1	21		0	FALSE
1	21		0	FALSE
1	21		0	FALSE
1	21		0	FALSE
2	22		0	FALSE
2	22		0	FALSE
2	22		0	FALSE
2	22		0	FALSE
2	22		0	FALSE
2	22		0	FALSE
2	22		0	FALSE
2	22		0	FALSE
2	22		0	FALSE
2	22		0	FALSE
2	22		0	FALSE
2	22		0	FALSE
3	23	manuscript	2	1	3	3
3	23	song	2	2	2	2
3	23	game	2	3	3	2
3	23	ball	2	0	5	5
3	23	house	2	1	4	3
3	23	article	2	2	5	5
3	23	book	2	3	7	4
3	23	sculpture	2	0	3	4
3	23	music	2	1
3	23	film	2	2
3	23	room	2	3
3	23	restaurant	2	0
4	56	manuscript	1	1	3	3
4	56	song	1	2	6	6
4	56	game	1	3	7	7
4	56	ball	1	0	1	1
4	56	house	1	1	1	1
4	56	article	1	2	6	1
4	56	book	1	3	7	7
4	56	sculpture	1	0	3	2
4	56	music	1	1	7	4
4	56	film	1	2	5	2
4	56	room	1	3	1	1
4	56	restaurant	1	0	7	7
5	29	manuscript	1	0	1	1
5	29	song	1	1	5	4
5	29	game	1	2
5	29	ball	1	3
5	29	house	1	0
5	29	article	1	1
5	29	book	1	2
5	29	sculpture	1	3
5	29	music	1	0
5	29	film	1	1
5	29	room	1	2
5	29	restaurant	1	3
6	26	manuscript	2	1	3	3
6	26	song	2	2
6	26	game	2	3
6	26	ball	2	0
6	26	house	2	1
6	26	article	2	2
6	26	book	2	3
6	26	sculpture	2	0
6	26	music	2	1
6	26	film	2	2
6	26	room	2	3
6	26	restaurant	2	0
7	20	manuscript	4	3	1	1
7	20	song	4	0	2	2
7	20	game	4	1
7	20	ball	4	2
7	20	house	4	3
7	20	article	4	0
7	20	book	4	1
7	20	sculpture	4	2
7	20	music	4	3
7	20	film	4	0
7	20	room	4	1
7	20	restaurant	4	2
8	25		0	FALSE
8	25		0	FALSE
8	25		0	FALSE
8	25		0	FALSE
8	25		0	FALSE
8	25		0	FALSE
8	25		0	FALSE
8	25		0	FALSE
8	25		0	FALSE
8	25		0	FALSE
8	25		0	FALSE
8	25		0	FALSE
9	20	manuscript	1	0	1	1
9	20	song	1	1	2	3
9	20	game	1	2	4	5
9	20	ball	1	3	3	5
9	20	house	1	0
9	20	article	1	1
9	20	book	1	2
9	20	sculpture	1	3
9	20	music	1	0
9	20	film	1	1
9	20	room	1	2
9	20	restaurant	1	3
10	20	manuscript	1	0	2	2
10	20	song	1	1	3	2
10	20	game	1	2	1	1
10	20	ball	1	3	6	5
10	20	house	1	0	5	5
10	20	article	1	1	3	5
10	20	book	1	2	6	6
10	20	sculpture	1	3	4	5
10	20	music	1	0	4	5
10	20	film	1	1	6	6
10	20	room	1	2	3	5
10	20	restaurant	1	3	5	6
11	18		0	FALSE
11	18		0	FALSE
11	18		0	FALSE
11	18		0	FALSE
11	18		0	FALSE
11	18		0	FALSE
11	18		0	FALSE
11	18		0	FALSE
11	18		0	FALSE
11	18		0	FALSE
11	18		0	FALSE
11	18		0	FALSE
12	22	manuscript	3	2	5	2
12	22	song	3	3	3	1
12	22	game	3	0
12	22	ball	3	1
12	22	house	3	2
12	22	article	3	3
12	22	book	3	0
12	22	sculpture	3	1
12	22	music	3	2
12	22	film	3	3
12	22	room	3	0
12	22	restaurant	3	1
13	52	manuscript	1	0	1	1
13	52	song	1	1	2	2
13	52	game	1	2	2	2
13	52	ball	1	3	2	2
13	52	house	1	0	5	5
13	52	article	1	1	5	5
13	52	book	1	2	4	4
13	52	sculpture	1	3	5	5
13	52	music	1	0	3	3
13	52	film	1	1	2	2
13	52	room	1	2	2	2
13	52	restaurant	1	3	6	6
14	18	manuscript	4	3	5	3
14	18	song	4	0	4	2
14	18	game	4	1	5	3
14	18	ball	4	2	3	2
14	18	house	4	3	3	3
14	18	article	4	0	4	3
14	18	book	4	1	4	3
14	18	sculpture	4	2	6	5
14	18	music	4	3	3	2
14	18	film	4	0	4	3
14	18	room	4	1	4	3
14	18	restaurant	4	2
15	22		0	FALSE
15	22		0	FALSE
15	22		0	FALSE
15	22		0	FALSE
15	22		0	FALSE
15	22		0	FALSE
15	22		0	FALSE
15	22		0	FALSE
15	22		0	FALSE
15	22		0	FALSE
15	22		0	FALSE
15	22		0	FALSE
16	24	manuscript	4	3	1	1
16	24	song	4	0	1	1
16	24	game	4	1	2	1
16	24	ball	4	2	1	1
16	24	house	4	3	1	1
16	24	article	4	0	1	1
16	24	book	4	1	1	1
16	24	sculpture	4	2	2	1
16	24	music	4	3	1	1
16	24	film	4	0	2	2
16	24	room	4	1	1	1
16	24	restaurant	4	2	1	1
17	22		0	FALSE
17	22		0	FALSE
17	22		0	FALSE
17	22		0	FALSE
17	22		0	FALSE
17	22		0	FALSE
17	22		0	FALSE
17	22		0	FALSE
17	22		0	FALSE
17	22		0	FALSE
17	22		0	FALSE
17	22		0	FALSE
18	22		0	FALSE
18	22		0	FALSE
18	22		0	FALSE
18	22		0	FALSE
18	22		0	FALSE
18	22		0	FALSE
18	22		0	FALSE
18	22		0	FALSE
18	22		0	FALSE
18	22		0	FALSE
18	22		0	FALSE
18	22		0	FALSE
19	19		0	FALSE
19	19		0	FALSE
19	19		0	FALSE
19	19		0	FALSE
19	19		0	FALSE
19	19		0	FALSE
19	19		0	FALSE
19	19		0	FALSE
19	19		0	FALSE
19	19		0	FALSE
19	19		0	FALSE
19	19		0	FALSE
20	31	manuscript	1	0	5	3
20	31	song	1	1	3	2
20	31	game	1	2	5	3
20	31	ball	1	3	3	3
20	31	house	1	0	5	3
20	31	article	1	1	4	2
20	31	book	1	2	3	2
20	31	sculpture	1	3	2	1
20	31	music	1	0	5	3
20	31	film	1	1	5	4
20	31	room	1	2	4	3
20	31	restaurant	1	3	5	1
21	24	manuscript	4	3	3	2
21	24	song	4	0	3	3
21	24	game	4	1	2	2
21	24	ball	4	2	4	3
21	24	house	4	3	5	4
21	24	article	4	0	3	3
21	24	book	4	1	3	3
21	24	sculpture	4	2	2	2
21	24	music	4	3	2	2
21	24	film	4	0	3	3
21	24	room	4	1	4	4
21	24	restaurant	4	2	7	7
22	23	manuscript	3	2	3	2
22	23	song	3	3	3	4
22	23	game	3	0	1	1
22	23	ball	3	1	3	3
22	23	house	3	2	5	3
22	23	article	3	3	4	2
22	23	book	3	0	5	4
22	23	sculpture	3	1	2	2
22	23	music	3	2	7	7
22	23	film	3	3	5	1
22	23	room	3	0	4	4
22	23	restaurant	3	1	5	3
23	30	manuscript	4	3	2	2
23	30	song	4	0	3	3
23	30	game	4	1	4	3
23	30	ball	4	2	4	3
23	30	house	4	3	4	3
23	30	article	4	0	5	4
23	30	book	4	1	6	5
23	30	sculpture	4	2	7	6
23	30	music	4	3	5	3
23	30	film	4	0	5	3
23	30	room	4	1	5	3
23	30	restaurant	4	2	7	6
24	48	manuscript	2	1	5	2
24	48	song	2	2	5	3
24	48	game	2	3	6	3
24	48	ball	2	0	7	4
24	48	house	2	1	5	5
24	48	article	2	2	5	3
24	48	book	2	3	6	5
24	48	sculpture	2	0	7	5
24	48	music	2	1	5	4
24	48	film	2	2	6	3
24	48	room	2	3	7	5
24	48	restaurant	2	0	5	4
25	46	manuscript	1	0	2	1
25	46	song	1	1	2	1
25	46	game	1	2	1	1
25	46	ball	1	3	6	1
25	46	house	1	0	1	1
25	46	article	1	1	7	5
25	46	book	1	2	7	6
25	46	sculpture	1	3	1	1
25	46	music	1	0	4	1
25	46	film	1	1	3	4
25	46	room	1	2	5	4
25	46	restaurant	1	3	1	5
26	26	manuscript	3	2	1	1
26	26	song	3	3	5	1
26	26	game	3	0	1	1
26	26	ball	3	1	1	1
26	26	house	3	2	6	1
26	26	article	3	3	6	1
26	26	book	3	0	6	1
26	26	sculpture	3	1	1	1
26	26	music	3	2	6	1
26	26	film	3	3	1	1
26	26	room	3	0	5	1
26	26	restaurant	3	1	5	1
27	42	manuscript	4	3	3	3
27	42	song	4	0	4	3
27	42	game	4	1	4	5
27	42	ball	4	2	5	5
27	42	house	4	3	5	4
27	42	article	4	0	5	5
27	42	book	4	1	5	5
27	42	sculpture	4	2	2	2
27	42	music	4	3	5	5
27	42	film	4	0	4	4
27	42	room	4	1	3	2
27	42	restaurant	4	2	3	2
28	18		0	FALSE
28	18		0	FALSE
28	18		0	FALSE
28	18		0	FALSE
28	18		0	FALSE
28	18		0	FALSE
28	18		0	FALSE
28	18		0	FALSE
28	18		0	FALSE
28	18		0	FALSE
28	18		0	FALSE
28	18		0	FALSE
29	55		0	FALSE
29	55		0	FALSE
29	55		0	FALSE
29	55		0	FALSE
29	55		0	FALSE
29	55		0	FALSE
29	55		0	FALSE
29	55		0	FALSE
29	55		0	FALSE
29	55		0	FALSE
29	55		0	FALSE
29	55		0	FALSE
30	32		0	FALSE
30	32		0	FALSE
30	32		0	FALSE
30	32		0	FALSE
30	32		0	FALSE
30	32		0	FALSE
30	32		0	FALSE
30	32		0	FALSE
30	32		0	FALSE
30	32		0	FALSE
30	32		0	FALSE
30	32		0	FALSE
31	27		0	FALSE
31	27		0	FALSE
31	27		0	FALSE
31	27		0	FALSE
31	27		0	FALSE
31	27		0	FALSE
31	27		0	FALSE
31	27		0	FALSE
31	27		0	FALSE
31	27		0	FALSE
31	27		0	FALSE
31	27		0	FALSE
32	23		0	FALSE
32	23		0	FALSE
32	23		0	FALSE
32	23		0	FALSE
32	23		0	FALSE
32	23		0	FALSE
32	23		0	FALSE
32	23		0	FALSE
32	23		0	FALSE
32	23		0	FALSE
32	23		0	FALSE
32	23		0	FALSE
33	22		0	FALSE
33	22		0	FALSE
33	22		0	FALSE
33	22		0	FALSE
33	22		0	FALSE
33	22		0	FALSE
33	22		0	FALSE
33	22		0	FALSE
33	22		0	FALSE
33	22		0	FALSE
33	22		0	FALSE
33	22		0	FALSE
34	19		0	FALSE
34	19		0	FALSE
34	19		0	FALSE
34	19		0	FALSE
34	19		0	FALSE
34	19		0	FALSE
34	19		0	FALSE
34	19		0	FALSE
34	19		0	FALSE
34	19		0	FALSE
34	19		0	FALSE
34	19		0	FALSE
35	42		0	FALSE
35	42		0	FALSE
35	42		0	FALSE
35	42		0	FALSE
35	42		0	FALSE
35	42		0	FALSE
35	42		0	FALSE
35	42		0	FALSE
35	42		0	FALSE
35	42		0	FALSE
35	42		0	FALSE
35	42		0	FALSE
36	33		0	FALSE
36	33		0	FALSE
36	33		0	FALSE
36	33		0	FALSE
36	33		0	FALSE
36	33		0	FALSE
36	33		0	FALSE
36	33		0	FALSE
36	33		0	FALSE
36	33		0	FALSE
36	33		0	FALSE
36	33		0	FALSE
37	22		0	FALSE
37	22		0	FALSE
37	22		0	FALSE
37	22		0	FALSE
37	22		0	FALSE
37	22		0	FALSE
37	22		0	FALSE
37	22		0	FALSE
37	22		0	FALSE
37	22		0	FALSE
37	22		0	FALSE
37	22		0	FALSE
38	18		0	FALSE
38	18		0	FALSE
38	18		0	FALSE
38	18		0	FALSE
38	18		0	FALSE
38	18		0	FALSE
38	18		0	FALSE
38	18		0	FALSE
38	18		0	FALSE
38	18		0	FALSE
38	18		0	FALSE
38	18		0	FALSE
39	19		0	FALSE
39	19		0	FALSE
39	19		0	FALSE
39	19		0	FALSE
39	19		0	FALSE
39	19		0	FALSE
39	19		0	FALSE
39	19		0	FALSE
39	19		0	FALSE
39	19		0	FALSE
39	19		0	FALSE
39	19		0	FALSE
40	19		0	FALSE
40	19		0	FALSE
40	19		0	FALSE
40	19		0	FALSE
40	19		0	FALSE
40	19		0	FALSE
40	19		0	FALSE
40	19		0	FALSE
40	19		0	FALSE
40	19		0	FALSE
40	19		0	FALSE
40	19		0	FALSE
41	24		0	FALSE
41	24		0	FALSE
41	24		0	FALSE
41	24		0	FALSE
41	24		0	FALSE
41	24		0	FALSE
41	24		0	FALSE
41	24		0	FALSE
41	24		0	FALSE
41	24		0	FALSE
41	24		0	FALSE
41	24		0	FALSE
42	25		0	FALSE
42	25		0	FALSE
42	25		0	FALSE
42	25		0	FALSE
42	25		0	FALSE
42	25		0	FALSE
42	25		0	FALSE
42	25		0	FALSE
42	25		0	FALSE
42	25		0	FALSE
42	25		0	FALSE
42	25		0	FALSE
43	20		0	FALSE
43	20		0	FALSE
43	20		0	FALSE
43	20		0	FALSE
43	20		0	FALSE
43	20		0	FALSE
43	20		0	FALSE
43	20		0	FALSE
43	20		0	FALSE
43	20		0	FALSE
43	20		0	FALSE
43	20		0	FALSE
44	22		0	FALSE
44	22		0	FALSE
44	22		0	FALSE
44	22		0	FALSE
44	22		0	FALSE
44	22		0	FALSE
44	22		0	FALSE
44	22		0	FALSE
44	22		0	FALSE
44	22		0	FALSE
44	22		0	FALSE
44	22		0	FALSE
45	23		0	FALSE
45	23		0	FALSE
45	23		0	FALSE
45	23		0	FALSE
45	23		0	FALSE
45	23		0	FALSE
45	23		0	FALSE
45	23		0	FALSE
45	23		0	FALSE
45	23		0	FALSE
45	23		0	FALSE
45	23		0	FALSE
46	23		0	FALSE
46	23		0	FALSE
46	23		0	FALSE
46	23		0	FALSE
46	23		0	FALSE
46	23		0	FALSE
46	23		0	FALSE
46	23		0	FALSE
46	23		0	FALSE
46	23		0	FALSE
46	23		0	FALSE
46	23		0	FALSE
47	23		0	FALSE
47	23		0	FALSE
47	23		0	FALSE
47	23		0	FALSE
47	23		0	FALSE
47	23		0	FALSE
47	23		0	FALSE
47	23		0	FALSE
47	23		0	FALSE
47	23		0	FALSE
47	23		0	FALSE
47	23		0	FALSE
48	18		0	FALSE
48	18		0	FALSE
48	18		0	FALSE
48	18		0	FALSE
48	18		0	FALSE
48	18		0	FALSE
48	18		0	FALSE
48	18		0	FALSE
48	18		0	FALSE
48	18		0	FALSE
48	18		0	FALSE
48	18		0	FALSE
49	22		0	FALSE
49	22		0	FALSE
49	22		0	FALSE
49	22		0	FALSE
49	22		0	FALSE
49	22		0	FALSE
49	22		0	FALSE
49	22		0	FALSE
49	22		0	FALSE
49	22		0	FALSE
49	22		0	FALSE
49	22		0	FALSE
50	25		0	FALSE
50	25		0	FALSE
50	25		0	FALSE
50	25		0	FALSE
50	25		0	FALSE
50	25		0	FALSE
50	25		0	FALSE
50	25		0	FALSE
50	25		0	FALSE
50	25		0	FALSE
50	25		0	FALSE
50	25		0	FALSE
51	22		0	FALSE
51	22		0	FALSE
51	22		0	FALSE
51	22		0	FALSE
51	22		0	FALSE
51	22		0	FALSE
51	22		0	FALSE
51	22		0	FALSE
51	22		0	FALSE
51	22		0	FALSE
51	22		0	FALSE
51	22		0	FALSE
52	28		0	FALSE
52	28		0	FALSE
52	28		0	FALSE
52	28		0	FALSE
52	28		0	FALSE
52	28		0	FALSE
52	28		0	FALSE
52	28		0	FALSE
52	28		0	FALSE
52	28		0	FALSE
52	28		0	FALSE
52	28		0	FALSE
53	22		0	FALSE
53	22		0	FALSE
53	22		0	FALSE
53	22		0	FALSE
53	22		0	FALSE
53	22		0	FALSE
53	22		0	FALSE
53	22		0	FALSE
53	22		0	FALSE
53	22		0	FALSE
53	22		0	FALSE
53	22		0	FALSE
54	23		0	FALSE
54	23		0	FALSE
54	23		0	FALSE
54	23		0	FALSE
54	23		0	FALSE
54	23		0	FALSE
54	23		0	FALSE
54	23		0	FALSE
54	23		0	FALSE
54	23		0	FALSE
54	23		0	FALSE
54	23		0	FALSE
55	18		0	FALSE
55	18		0	FALSE
55	18		0	FALSE
55	18		0	FALSE
55	18		0	FALSE
55	18		0	FALSE
55	18		0	FALSE
55	18		0	FALSE
55	18		0	FALSE
55	18		0	FALSE
55	18		0	FALSE
55	18		0	FALSE
56	27		0	FALSE
56	27		0	FALSE
56	27		0	FALSE
56	27		0	FALSE
56	27		0	FALSE
56	27		0	FALSE
56	27		0	FALSE
56	27		0	FALSE
56	27		0	FALSE
56	27		0	FALSE
56	27		0	FALSE
56	27		0	FALSE
57	45	manuscript	2	1	2	3
57	45	song	2	2	2	2
57	45	game	2	3	3	1
57	45	ball	2	0	5	3
57	45	house	2	1	1	1
57	45	article	2	2	4	6
57	45	book	2	3	2	4
57	45	sculpture	2	0
57	45	music	2	1
57	45	film	2	2
57	45	room	2	3
57	45	restaurant	2	0
58	18		0	FALSE
58	18		0	FALSE
58	18		0	FALSE
58	18		0	FALSE
58	18		0	FALSE
58	18		0	FALSE
58	18		0	FALSE
58	18		0	FALSE
58	18		0	FALSE
58	18		0	FALSE
58	18		0	FALSE
58	18		0	FALSE
59	22	manuscript	3	2	4	1
59	22	song	3	3	1	1
59	22	game	3	0	6	1
59	22	ball	3	1	4	2
59	22	house	3	2
59	22	article	3	3
59	22	book	3	0
59	22	sculpture	3	1
59	22	music	3	2
59	22	film	3	3
59	22	room	3	0
59	22	restaurant	3	1
60	18		0	FALSE
60	18		0	FALSE
60	18		0	FALSE
60	18		0	FALSE
60	18		0	FALSE
60	18		0	FALSE
60	18		0	FALSE
60	18		0	FALSE
60	18		0	FALSE
60	18		0	FALSE
60	18		0	FALSE
60	18		0	FALSE
61	23		0	FALSE
61	23		0	FALSE
61	23		0	FALSE
61	23		0	FALSE
61	23		0	FALSE
61	23		0	FALSE
61	23		0	FALSE
61	23		0	FALSE
61	23		0	FALSE
61	23		0	FALSE
61	23		0	FALSE
61	23		0	FALSE
62	25		0	FALSE
62	25		0	FALSE
62	25		0	FALSE
62	25		0	FALSE
62	25		0	FALSE
62	25		0	FALSE
62	25		0	FALSE
62	25		0	FALSE
62	25		0	FALSE
62	25		0	FALSE
62	25		0	FALSE
62	25		0	FALSE
63	24		0	FALSE
63	24		0	FALSE
63	24		0	FALSE
63	24		0	FALSE
63	24		0	FALSE
63	24		0	FALSE
63	24		0	FALSE
63	24		0	FALSE
63	24		0	FALSE
63	24		0	FALSE
63	24		0	FALSE
63	24		0	FALSE
64	32		0	FALSE
64	32		0	FALSE
64	32		0	FALSE
64	32		0	FALSE
64	32		0	FALSE
64	32		0	FALSE
64	32		0	FALSE
64	32		0	FALSE
64	32		0	FALSE
64	32		0	FALSE
64	32		0	FALSE
64	32		0	FALSE
65	34		0	FALSE
65	34		0	FALSE
65	34		0	FALSE
65	34		0	FALSE
65	34		0	FALSE
65	34		0	FALSE
65	34		0	FALSE
65	34		0	FALSE
65	34		0	FALSE
65	34		0	FALSE
65	34		0	FALSE
65	34		0	FALSE
66	34		0	FALSE
66	34		0	FALSE
66	34		0	FALSE
66	34		0	FALSE
66	34		0	FALSE
66	34		0	FALSE
66	34		0	FALSE
66	34		0	FALSE
66	34		0	FALSE
66	34		0	FALSE
66	34		0	FALSE
66	34		0	FALSE
67	19	manuscript	2	1	3	2
67	19	song	2	2	3	3
67	19	game	2	3	4	3
67	19	ball	2	0	7	3
67	19	house	2	1
67	19	article	2	2
67	19	book	2	3
67	19	sculpture	2	0
67	19	music	2	1
67	19	film	2	2
67	19	room	2	3
67	19	restaurant	2	0
68	29		0	FALSE
68	29		0	FALSE
68	29		0	FALSE
68	29		0	FALSE
68	29		0	FALSE
68	29		0	FALSE
68	29		0	FALSE
68	29		0	FALSE
68	29		0	FALSE
68	29		0	FALSE
68	29		0	FALSE
68	29		0	FALSE
69	21		0	FALSE
69	21		0	FALSE
69	21		0	FALSE
69	21		0	FALSE
69	21		0	FALSE
69	21		0	FALSE
69	21		0	FALSE
69	21		0	FALSE
69	21		0	FALSE
69	21		0	FALSE
69	21		0	FALSE
69	21		0	FALSE
70	23	manuscript	3	2	3	3
70	23	song	3	3
70	23	game	3	0
70	23	ball	3	1
70	23	house	3	2
70	23	article	3	3
70	23	book	3	0
70	23	sculpture	3	1
70	23	music	3	2
70	23	film	3	3
70	23	room	3	0
70	23	restaurant	3	1
71	33		0	FALSE
71	33		0	FALSE
71	33		0	FALSE
71	33		0	FALSE
71	33		0	FALSE
71	33		0	FALSE
71	33		0	FALSE
71	33		0	FALSE
71	33		0	FALSE
71	33		0	FALSE
71	33		0	FALSE
71	33		0	FALSE
72	23		0	FALSE
72	23		0	FALSE
72	23		0	FALSE
72	23		0	FALSE
72	23		0	FALSE
72	23		0	FALSE
72	23		0	FALSE
72	23		0	FALSE
72	23		0	FALSE
72	23		0	FALSE
72	23		0	FALSE
72	23		0	FALSE
73	19		0	FALSE
73	19		0	FALSE
73	19		0	FALSE
73	19		0	FALSE
73	19		0	FALSE
73	19		0	FALSE
73	19		0	FALSE
73	19		0	FALSE
73	19		0	FALSE
73	19		0	FALSE
73	19		0	FALSE
73	19		0	FALSE
74	23		0	FALSE
74	23		0	FALSE
74	23		0	FALSE
74	23		0	FALSE
74	23		0	FALSE
74	23		0	FALSE
74	23		0	FALSE
74	23		0	FALSE
74	23		0	FALSE
74	23		0	FALSE
74	23		0	FALSE
74	23		0	FALSE
75	19	manuscript	3	2	4	4
75	19	song	3	3	3	3
75	19	game	3	0	3	3
75	19	ball	3	1	4	4
75	19	house	3	2	2	2
75	19	article	3	3	3	3
75	19	book	3	0	3	3
75	19	sculpture	3	1	3	3
75	19	music	3	2
75	19	film	3	3
75	19	room	3	0
75	19	restaurant	3	1
76	22	manuscript	1	0	3	1
76	22	song	1	1	6	3
76	22	game	1	2	6	4
76	22	ball	1	3
76	22	house	1	0
76	22	article	1	1
76	22	book	1	2
76	22	sculpture	1	3
76	22	music	1	0
76	22	film	1	1
76	22	room	1	2
76	22	restaurant	1	3
77	25	manuscript	4	3	1	1
77	25	song	4	0	1	1
77	25	game	4	1	1	1
77	25	ball	4	2	2	2
77	25	house	4	3	2	2
77	25	article	4	0	2	2
77	25	book	4	1	3	2
77	25	sculpture	4	2	3	3
77	25	music	4	3	3	3
77	25	film	4	0	2	2
77	25	room	4	1	2	2
77	25	restaurant	4	2	3	3
78	23		0	FALSE
78	23		0	FALSE
78	23		0	FALSE
78	23		0	FALSE
78	23		0	FALSE
78	23		0	FALSE
78	23		0	FALSE
78	23		0	FALSE
78	23		0	FALSE
78	23		0	FALSE
78	23		0	FALSE
78	23		0	FALSE
79	23		0	FALSE
79	23		0	FALSE
79	23		0	FALSE
79	23		0	FALSE
79	23		0	FALSE
79	23		0	FALSE
79	23		0	FALSE
79	23		0	FALSE
79	23		0	FALSE
79	23		0	FALSE
79	23		0	FALSE
79	23		0	FALSE
80	18	manuscript	2	1	3	3
80	18	song	2	2	5	4
80	18	game	2	3	2	1
80	18	ball	2	0	5	5
80	18	house	2	1	4	4
80	18	article	2	2	4	3
80	18	book	2	3	7	6
80	18	sculpture	2	0	5	4
80	18	music	2	1	4	4
80	18	film	2	2	6	4
80	18	room	2	3	5	5
80	18	restaurant	2	0	6	6
81	54	manuscript	2	1	1	1
81	54	song	2	2	1	1
81	54	game	2	3	1	1
81	54	ball	2	0	3	3
81	54	house	2	1	3	3
81	54	article	2	2	6	6
81	54	book	2	3	2	2
81	54	sculpture	2	0	3	3
81	54	music	2	1	2	2
81	54	film	2	2	1	1
81	54	room	2	3	2	2
81	54	restaurant	2	0	1	1
82	18		0	FALSE
82	18		0	FALSE
82	18		0	FALSE
82	18		0	FALSE
82	18		0	FALSE
82	18		0	FALSE
82	18		0	FALSE
82	18		0	FALSE
82	18		0	FALSE
82	18		0	FALSE
82	18		0	FALSE
82	18		0	FALSE
83	26	manuscript	4	3	4	2
83	26	song	4	0
83	26	game	4	1
83	26	ball	4	2
83	26	house	4	3
83	26	article	4	0
83	26	book	4	1
83	26	sculpture	4	2
83	26	music	4	3
83	26	film	4	0
83	26	room	4	1
83	26	restaurant	4	2
84	27		0	FALSE
84	27		0	FALSE
84	27		0	FALSE
84	27		0	FALSE
84	27		0	FALSE
84	27		0	FALSE
84	27		0	FALSE
84	27		0	FALSE
84	27		0	FALSE
84	27		0	FALSE
84	27		0	FALSE
84	27		0	FALSE
85	27	restaurant	7	1	4	3
85	27	room	7	0	4	1
85	27	film	7	3	3	1
85	27	music	7	2	5	4
85	27	sculpture	7	1	1	2
85	27	book	7	0	4	2
85	27	article	7	3	3	3
85	27	house	7	2	4	3
85	27	ball	7	1	5	2
85	27	game	7	0	4	2
85	27	song	7	3	3	2
85	27	manuscript	7	2	3	2
86	25	restaurant	6	0	2	2
86	25	room	6	3	2	1
86	25	film	6	2	4	2
86	25	music	6	1	5	3
86	25	sculpture	6	0	3	1
86	25	book	6	3	2	1
86	25	article	6	2	6	2
86	25	house	6	1	1	2
86	25	ball	6	0	5	1
86	25	game	6	3	4	1
86	25	song	6	2	1	1
86	25	manuscript	6	1	3	1
87	39	restaurant	8	2	5	2
87	39	room	8	1	1	1
87	39	film	8	0	2	2
87	39	music	8	3	6	3
87	39	sculpture	8	2	3	1
87	39	book	8	1	6	4
87	39	article	8	0	7	4
87	39	house	8	3	3	2
87	39	ball	8	2	3	2
87	39	game	8	1	3	2
87	39	song	8	0	3	2
87	39	manuscript	8	3	3	3
88	55	restaurant	8	2	4	3
88	55	room	8	1	3	3
88	55	film	8	0	3	3
88	55	music	8	3	5	3
88	55	sculpture	8	2	3	4
88	55	book	8	1	4	3
88	55	article	8	0	2	2
88	55	house	8	3	3	2
88	55	ball	8	2	4	3
88	55	game	8	1	3	3
88	55	song	8	0	3	3
88	55	manuscript	8	3	3	2
89	31	restaurant	5	3	3	1
89	31	room	5	2	4	3
89	31	film	5	1	2	2
89	31	music	5	0	3	2
89	31	sculpture	5	3	3	2
89	31	book	5	2	5	3
89	31	article	5	1	5	2
89	31	house	5	0	3	2
89	31	ball	5	3	4	3
89	31	game	5	2	3	2
89	31	song	5	1	4	3
89	31	manuscript	5	0	2	2
90	26	restaurant	5	3	4	3
90	26	room	5	2	4	2
90	26	film	5	1	3	3
90	26	music	5	0	5	3
90	26	sculpture	5	3	4	2
90	26	book	5	2	6	5
90	26	article	5	1	6	4
90	26	house	5	0	4	2
90	26	ball	5	3	4	2
90	26	game	5	2	5	4
90	26	song	5	1
90	26	manuscript	5	0
91	40	restaurant	7	1	2	2
91	40	room	7	0	4	3
91	40	film	7	3	2	2
91	40	music	7	2	4	3
91	40	sculpture	7	1	6	4
91	40	book	7	0	5	3
91	40	article	7	3	3	3
91	40	house	7	2	3	2
91	40	ball	7	1	4	2
91	40	game	7	0	5	4
91	40	song	7	3	4	3
91	40	manuscript	7	2	3	2
92	35	restaurant	6	0	1	1
92	35	room	6	3	3	2
92	35	film	6	2	4	3
92	35	music	6	1	2	2
92	35	sculpture	6	0	4	3
92	35	book	6	3	1	1
92	35	article	6	2	3	3
92	35	house	6	1	3	3
92	35	ball	6	0	1	1
92	35	game	6	3	1	1
92	35	song	6	2	3	3
92	35	manuscript	6	1	3	3
93	44	restaurant	7	1	3	4
93	44	room	7	0	3	3
93	44	film	7	3	1	2
93	44	music	7	2	3	3
93	44	sculpture	7	1	1	2
93	44	book	7	0	3	4
93	44	article	7	3	2	2
93	44	house	7	2	3	2
93	44	ball	7	1	4	4
93	44	game	7	0	3	2
93	44	song	7	3	2	2
93	44	manuscript	7	2	3	1
94	28	restaurant	6	0	1	1
94	28	room	6	3	1	1
94	28	film	6	2	3	1
94	28	music	6	1	1	1
94	28	sculpture	6	0	4	1
94	28	book	6	3	1	1
94	28	article	6	2	1	1
94	28	house	6	1	1	1
94	28	ball	6	0	1	1
94	28	game	6	3	1	1
94	28	song	6	2	1	1
94	28	manuscript	6	1	2	2
95	44	restaurant	6	0	4	4
95	44	room	6	3	3	3
95	44	film	6	2	5	5
95	44	music	6	1	2	1
95	44	sculpture	6	0	3	2
95	44	book	6	3	1	1
95	44	article	6	2	5	1
95	44	house	6	1	4	3
95	44	ball	6	0	6	4
95	44	game	6	3	4	4
95	44	song	6	2	3	3
95	44	manuscript	6	1	6	3
96	48	manuscript	2	1	1	1
96	48	song	2	2	1	1
96	48	game	2	3	1	1
96	48	ball	2	0	5	1
96	48	house	2	1	4	1
96	48	article	2	2	3	1
96	48	book	2	3	1	1
96	48	sculpture	2	0	5	1
96	48	music	2	1	3	1
96	48	film	2	2	2	1
96	48	room	2	3	1	1
96	48	restaurant	2	0	4	1
97	45		0	FALSE
97	45		0	FALSE
97	45		0	FALSE
97	45		0	FALSE
97	45		0	FALSE
97	45		0	FALSE
97	45		0	FALSE
97	45		0	FALSE
97	45		0	FALSE
97	45		0	FALSE
97	45		0	FALSE
97	45		0	FALSE
98	36	restaurant	5	3	6	2
98	36	room	5	2	1	1
98	36	film	5	1	5	4
98	36	music	5	0
98	36	sculpture	5	3
98	36	book	5	2
98	36	article	5	1
98	36	house	5	0
98	36	ball	5	3
98	36	game	5	2
98	36	song	5	1
98	36	manuscript	5	0
99	48	manuscript	3	2	4	4
99	48	song	3	3	3	3
99	48	game	3	0	5	2
99	48	ball	3	1	4	2
99	48	house	3	2	6	3
99	48	article	3	3	1	1
99	48	book	3	0	4	3
99	48	sculpture	3	1	4	2
99	48	music	3	2
99	48	film	3	3
99	48	room	3	0
99	48	restaurant	3	1
100	46	restaurant	8	2	1	1
100	46	room	8	1	1	1
100	46	film	8	0	2	2
100	46	music	8	3	3	3
100	46	sculpture	8	2	4	4
100	46	book	8	1	6	6
100	46	article	8	0
100	46	house	8	3
100	46	ball	8	2
100	46	game	8	1
100	46	song	8	0
100	46	manuscript	8	3
101	36		0	FALSE
101	36		0	FALSE
101	36		0	FALSE
101	36		0	FALSE
101	36		0	FALSE
101	36		0	FALSE
101	36		0	FALSE
101	36		0	FALSE
101	36		0	FALSE
101	36		0	FALSE
101	36		0	FALSE
101	36		0	FALSE
102	43		0	FALSE
102	43		0	FALSE
102	43		0	FALSE
102	43		0	FALSE
102	43		0	FALSE
102	43		0	FALSE
102	43		0	FALSE
102	43		0	FALSE
102	43		0	FALSE
102	43		0	FALSE
102	43		0	FALSE
102	43		0	FALSE
103	47		0	FALSE
103	47		0	FALSE
103	47		0	FALSE
103	47		0	FALSE
103	47		0	FALSE
103	47		0	FALSE
103	47		0	FALSE
103	47		0	FALSE
103	47		0	FALSE
103	47		0	FALSE
103	47		0	FALSE
103	47		0	FALSE
104	32		0	FALSE
104	32		0	FALSE
104	32		0	FALSE
104	32		0	FALSE
104	32		0	FALSE
104	32		0	FALSE
104	32		0	FALSE
104	32		0	FALSE
104	32		0	FALSE
104	32		0	FALSE
104	32		0	FALSE
104	32		0	FALSE
105	44		0	FALSE
105	44		0	FALSE
105	44		0	FALSE
105	44		0	FALSE
105	44		0	FALSE
105	44		0	FALSE
105	44		0	FALSE
105	44		0	FALSE
105	44		0	FALSE
105	44		0	FALSE
105	44		0	FALSE
105	44		0	FALSE
106	31	restaurant	5	3	3	2
106	31	room	5	2
106	31	film	5	1
106	31	music	5	0
106	31	sculpture	5	3
106	31	book	5	2
106	31	article	5	1
106	31	house	5	0
106	31	ball	5	3
106	31	game	5	2
106	31	song	5	1
106	31	manuscript	5	0
107	39	restaurant	8	2	7	1
107	39	room	8	1	1	1
107	39	film	8	0	1	1
107	39	music	8	3	5	2
107	39	sculpture	8	2	1	1
107	39	book	8	1	1	1
107	39	article	8	0	1	1
107	39	house	8	3	4	3
107	39	ball	8	2	6	3
107	39	game	8	1	5	3
107	39	song	8	0	2	1
107	39	manuscript	8	3	1	1
108	57	restaurant	7	1	1	1
108	57	room	7	0	4	4
108	57	film	7	3	1	1
108	57	music	7	2	4	4
108	57	sculpture	7	1	5	5
108	57	book	7	0
108	57	article	7	3
108	57	house	7	2
108	57	ball	7	1
108	57	game	7	0
108	57	song	7	3
108	57	manuscript	7	2
109	33	restaurant	6	0	4	6
109	33	room	6	3	3	3
109	33	film	6	2	2	2
109	33	music	6	1	2	2
109	33	sculpture	6	0	4	4
109	33	book	6	3	2	2
109	33	article	6	2	5	3
109	33	house	6	1	2	2
109	33	ball	6	0	3	3
109	33	game	6	3	4	3
109	33	song	6	2	3	2
109	33	manuscript	6	1	2	2
110	21	restaurant	8	2	3	2
110	21	room	8	1	3	2
110	21	film	8	0	3	2
110	21	music	8	3	4	2
110	21	sculpture	8	2	5	3
110	21	book	8	1	5	4
110	21	article	8	0	4	2
110	21	house	8	3	3	2
110	21	ball	8	2	6	4
110	21	game	8	1	3	3
110	21	song	8	0	5	3
110	21	manuscript	8	3	5	3
111	38	manuscript	3	2	4	3
111	38	song	3	3	4	2
111	38	game	3	0	3	1
111	38	ball	3	1	3	1
111	38	house	3	2	4	1
111	38	article	3	3	1	1
111	38	book	3	0	4	1
111	38	sculpture	3	1	1	1
111	38	music	3	2	4	1
111	38	film	3	3	3	1
111	38	room	3	0	3	1
111	38	restaurant	3	1	4	1
112	38	manuscript	1	0	3	1
112	38	song	1	1	1	1
112	38	game	1	2	1	1
112	38	ball	1	3	2	1
112	38	house	1	0	3	1
112	38	article	1	1	1	1
112	38	book	1	2
112	38	sculpture	1	3
112	38	music	1	0
112	38	film	1	1
112	38	room	1	2
112	38	restaurant	1	3
113	61	manuscript	2	1	3	3
113	61	song	2	2	3	3
113	61	game	2	3	4	2
113	61	ball	2	0	4	3
113	61	house	2	1	3	3
113	61	article	2	2	4	4
113	61	book	2	3	3	3
113	61	sculpture	2	0	3	3
113	61	music	2	1	5	3
113	61	film	2	2	6	5
113	61	room	2	3	4	3
113	61	restaurant	2	0	3	3
114	31	restaurant	8	2	2	2
114	31	room	8	1	2	2
114	31	film	8	0	3	3
114	31	music	8	3	3	4
114	31	sculpture	8	2	5	4
114	31	book	8	1	7	4
114	31	article	8	0	5	3
114	31	house	8	3	3	2
114	31	ball	8	2	6	3
114	31	game	8	1	4	4
114	31	song	8	0	3	3
114	31	manuscript	8	3	2	3
115	39	manuscript	3	2	3	3
115	39	song	3	3	4	3
115	39	game	3	0	3	1
115	39	ball	3	1	2	1
115	39	house	3	2	4	2
115	39	article	3	3	5	2
115	39	book	3	0	3	2
115	39	sculpture	3	1	5	5
115	39	music	3	2	4	2
115	39	film	3	3	2	1
115	39	room	3	0	4	2
115	39	restaurant	3	1	4	3
116	34	manuscript	1	0	2	1
116	34	song	1	1	1	1
116	34	game	1	2	7	4
116	34	ball	1	3	1	1
116	34	house	1	0	2	1
116	34	article	1	1	6	3
116	34	book	1	2	7	3
116	34	sculpture	1	3	4	2
116	34	music	1	0	5	3
116	34	film	1	1	2	2
116	34	room	1	2	5	2
116	34	restaurant	1	3	6	2
117	27		0	FALSE
117	27		0	FALSE
117	27		0	FALSE
117	27		0	FALSE
117	27		0	FALSE
117	27		0	FALSE
117	27		0	FALSE
117	27		0	FALSE
117	27		0	FALSE
117	27		0	FALSE
117	27		0	FALSE
117	27		0	FALSE
118	28	restaurant	5	3	1	1
118	28	room	5	2	1	1
118	28	film	5	1	4	1
118	28	music	5	0	2	3
118	28	sculpture	5	3	1	1
118	28	book	5	2	4	2
118	28	article	5	1	5	4
118	28	house	5	0
118	28	ball	5	3
118	28	game	5	2
118	28	song	5	1
118	28	manuscript	5	0
119	30	restaurant	6	0	3	3
119	30	room	6	3
119	30	film	6	2
119	30	music	6	1
119	30	sculpture	6	0
119	30	book	6	3
119	30	article	6	2
119	30	house	6	1
119	30	ball	6	0
119	30	game	6	3
119	30	song	6	2
119	30	manuscript	6	1
120	69	manuscript	3	2	1	1
120	69	song	3	3	2	2
120	69	game	3	0	1	1
120	69	ball	3	1	7	7
120	69	house	3	2	7	7
120	69	article	3	3	1	1
120	69	book	3	0	3	3
120	69	sculpture	3	1	6	6
120	69	music	3	2	7	7
120	69	film	3	3	1	1
120	69	room	3	0	2	2
120	69	restaurant	3	1	4	4
121	28		0	FALSE
121	28		0	FALSE
121	28		0	FALSE
121	28		0	FALSE
121	28		0	FALSE
121	28		0	FALSE
121	28		0	FALSE
121	28		0	FALSE
121	28		0	FALSE
121	28		0	FALSE
121	28		0	FALSE
121	28		0	FALSE
122	28	manuscript	4	3	1	1
122	28	song	4	0	1	1
122	28	game	4	1	6	6
122	28	ball	4	2	6	6
122	28	house	4	3	4	4
122	28	article	4	0	6	6
122	28	book	4	1	5	5
122	28	sculpture	4	2
122	28	music	4	3
122	28	film	4	0
122	28	room	4	1
122	28	restaurant	4	2
123	33		0	FALSE
123	33		0	FALSE
123	33		0	FALSE
123	33		0	FALSE
123	33		0	FALSE
123	33		0	FALSE
123	33		0	FALSE
123	33		0	FALSE
123	33		0	FALSE
123	33		0	FALSE
123	33		0	FALSE
123	33		0	FALSE
124	30	restaurant	5	3	2	2
124	30	room	5	2	3	3
124	30	film	5	1	5	4
124	30	music	5	0	3	3
124	30	sculpture	5	3	5	2
124	30	book	5	2	4	4
124	30	article	5	1	4	4
124	30	house	5	0
124	30	ball	5	3
124	30	game	5	2
124	30	song	5	1
124	30	manuscript	5	0
125	30		0	FALSE
125	30		0	FALSE
125	30		0	FALSE
125	30		0	FALSE
125	30		0	FALSE
125	30		0	FALSE
125	30		0	FALSE
125	30		0	FALSE
125	30		0	FALSE
125	30		0	FALSE
125	30		0	FALSE
125	30		0	FALSE
126	38	restaurant	7	1	1	1
126	38	room	7	0	3	1
126	38	film	7	3	1	1
126	38	music	7	2	1	1
126	38	sculpture	7	1	3	1
126	38	book	7	0	3	2
126	38	article	7	3
126	38	house	7	2
126	38	ball	7	1
126	38	game	7	0
126	38	song	7	3
126	38	manuscript	7	2
