# Supplementary material for: Judgements about double-embedded relative clauses differ between languages
Source: Psychol Res. 2018 Apr 23;83(7):1581–93. doi: 10.1007/s00426-018-1014-7 (PMC6754359; doi:10.1007/s00426-018-1014-7)
Supplement: Supplementary file 5 — Supplementary material 5 (csv 11 KB) [file 426_2018_1014_MOESM5_ESM.csv]

Subject	Age	Lextale	VWtest	Item	Language	Grammaticality	Comprehensibility	Acceptability
1	26	0.7875	22	1	en	ungram	5	5
1	26	0.7875	22	2	en	ungram	2	2
1	26	0.7875	22	3	en	ungram	5	3
1	26	0.7875	22	4	en	gram	6	4
1	26	0.7875	22	5	en	gram	5	5
1	26	0.7875	22	6	en	gram	6	5
1	26	0.7875	22	7	nl	ungram	5	3
1	26	0.7875	22	8	nl	ungram	3	4
1	26	0.7875	22	9	nl	ungram	3	2
1	26	0.7875	22	10	nl	gram	5	5
1	26	0.7875	22	11	nl	gram	3	4
1	26	0.7875	22	12	nl	gram	4	4
2	24	0.8875	29	1	nl	ungram	1	1
2	24	0.8875	29	2	nl	ungram	2	2
2	24	0.8875	29	3	nl	ungram	1	2
2	24	0.8875	29	4	nl	gram	5	4
2	24	0.8875	29	5	nl	gram	3	1
2	24	0.8875	29	6	nl	gram	5	7
2	24	0.8875	29	7	en	ungram	4	4
2	24	0.8875	29	8	en	ungram	4	4
2	24	0.8875	29	9	en	ungram	5	5
2	24	0.8875	29	10	en	gram	5	5
2	24	0.8875	29	11	en	gram	3	3
2	24	0.8875	29	12	en	gram	4	4
3	23	0.6375	26	1	nl	gram	4	5
3	23	0.6375	26	2	nl	gram	5	5
3	23	0.6375	26	3	nl	gram	3	3
3	23	0.6375	26	4	nl	ungram	3	3
3	23	0.6375	26	5	nl	ungram	3	3
3	23	0.6375	26	6	nl	ungram	3	2
3	23	0.6375	26	7	en	gram	3	4
3	23	0.6375	26	8	en	gram	5	5
3	23	0.6375	26	9	en	gram	5	6
3	23	0.6375	26	10	en	ungram	2	2
3	23	0.6375	26	11	en	ungram	2	3
3	23	0.6375	26	12	en	ungram	4	5
4	35	0.8625	33	1	nl	ungram	1	1
4	35	0.8625	33	2	nl	ungram	2	2
4	35	0.8625	33	3	nl	ungram	2	2
4	35	0.8625	33	4	nl	gram	5	4
4	35	0.8625	33	5	nl	gram	2	2
4	35	0.8625	33	6	nl	gram	6	3
4	35	0.8625	33	7	en	ungram	2	2
4	35	0.8625	33	8	en	ungram	1	1
4	35	0.8625	33	9	en	ungram	5	3
4	35	0.8625	33	10	en	gram	2	2
4	35	0.8625	33	11	en	gram	4	2
4	35	0.8625	33	12	en	gram	2	2
5	30	0.7875	26	1	nl	gram	6	2
5	30	0.7875	26	2	nl	gram	5	3
5	30	0.7875	26	3	nl	gram	1	1
5	30	0.7875	26	4	nl	ungram	1	1
5	30	0.7875	26	5	nl	ungram	1	1
5	30	0.7875	26	6	nl	ungram	5	2
5	30	0.7875	26	7	en	gram	4	1
5	30	0.7875	26	8	en	gram	7	1
5	30	0.7875	26	9	en	gram	5	1
5	30	0.7875	26	10	en	ungram	2	1
5	30	0.7875	26	11	en	ungram	1	1
5	30	0.7875	26	12	en	ungram	2	1
6	24	0.625	27	1	en	gram	2	3
6	24	0.625	27	2	en	gram	3	4
6	24	0.625	27	3	en	gram	4	2
6	24	0.625	27	4	en	ungram	4	2
6	24	0.625	27	5	en	ungram	4	4
6	24	0.625	27	6	en	ungram	3	2
6	24	0.625	27	7	nl	gram	4	4
6	24	0.625	27	8	nl	gram	5	3
6	24	0.625	27	9	nl	gram	5	5
6	24	0.625	27	10	nl	ungram	3	2
6	24	0.625	27	11	nl	ungram	3	3
6	24	0.625	27	12	nl	ungram	3	2
7	25	0.7375	22	1	en	ungram	5	2
7	25	0.7375	22	2	en	ungram	3	1
7	25	0.7375	22	3	en	ungram	5	2
7	25	0.7375	22	4	en	gram	1	1
7	25	0.7375	22	5	en	gram	1	2
7	25	0.7375	22	6	en	gram	2	2
7	25	0.7375	22	7	nl	ungram	3	2
7	25	0.7375	22	8	nl	ungram	3	2
7	25	0.7375	22	9	nl	ungram	2	5
7	25	0.7375	22	10	nl	gram	4	2
7	25	0.7375	22	11	nl	gram	2	1
7	25	0.7375	22	12	nl	gram	3	2
8	22	0.8375	32	1	en	gram	3	2
8	22	0.8375	32	2	en	gram	5	2
8	22	0.8375	32	3	en	gram	3	2
8	22	0.8375	32	4	en	ungram	5	5
8	22	0.8375	32	5	en	ungram	4	3
8	22	0.8375	32	6	en	ungram	3	4
8	22	0.8375	32	7	nl	gram	7	7
8	22	0.8375	32	8	nl	gram	5	6
8	22	0.8375	32	9	nl	gram	4	4
8	22	0.8375	32	10	nl	ungram	2	2
8	22	0.8375	32	11	nl	ungram	3	2
8	22	0.8375	32	12	nl	ungram	2	2
9	41	0.9375	25	1	nl	ungram	1	1
9	41	0.9375	25	2	nl	ungram	1	1
9	41	0.9375	25	3	nl	ungram	1	1
9	41	0.9375	25	4	nl	gram	1	1
9	41	0.9375	25	5	nl	gram	1	1
9	41	0.9375	25	6	nl	gram	1	1
9	41	0.9375	25	7	en	ungram	1	1
9	41	0.9375	25	8	en	ungram	3	3
9	41	0.9375	25	9	en	ungram	4	4
9	41	0.9375	25	10	en	gram	2	2
9	41	0.9375	25	11	en	gram	1	1
9	41	0.9375	25	12	en	gram	1	1
10	24	0.9	33	1	en	ungram	3	1
10	24	0.9	33	2	en	ungram	5	5
10	24	0.9	33	3	en	ungram	5	4
10	24	0.9	33	4	en	gram	4	3
10	24	0.9	33	5	en	gram	5	5
10	24	0.9	33	6	en	gram	5	5
10	24	0.9	33	7	nl	ungram	6	2
10	24	0.9	33	8	nl	ungram	6	2
10	24	0.9	33	9	nl	ungram	5	1
10	24	0.9	33	10	nl	gram	5	6
10	24	0.9	33	11	nl	gram	6	4
10	24	0.9	33	12	nl	gram	4	5
11	33	0.975	34	1	nl	gram	4	1
11	33	0.975	34	2	nl	gram	4	1
11	33	0.975	34	3	nl	gram	5	3
11	33	0.975	34	4	nl	ungram	4	2
11	33	0.975	34	5	nl	ungram	4	2
11	33	0.975	34	6	nl	ungram	5	2
11	33	0.975	34	7	en	gram	4	1
11	33	0.975	34	8	en	gram	4	2
11	33	0.975	34	9	en	gram	4	5
11	33	0.975	34	10	en	ungram	5	1
11	33	0.975	34	11	en	ungram	5	2
11	33	0.975	34	12	en	ungram	5	NA
12	25	0.6125	20	1	nl	gram	1	1
12	25	0.6125	20	2	nl	gram	7	7
12	25	0.6125	20	3	nl	gram	3	3
12	25	0.6125	20	4	nl	ungram	1	1
12	25	0.6125	20	5	nl	ungram	2	2
12	25	0.6125	20	6	nl	ungram	5	3
12	25	0.6125	20	7	en	gram	7	6
12	25	0.6125	20	8	en	gram	6	6
12	25	0.6125	20	9	en	gram	3	3
12	25	0.6125	20	10	en	ungram	7	5
12	25	0.6125	20	11	en	ungram	1	1
12	25	0.6125	20	12	en	ungram	6	3
13	30	0.75	26	1	en	ungram	3	1
13	30	0.75	26	2	en	ungram	5	4
13	30	0.75	26	3	en	ungram	5	4
13	30	0.75	26	4	en	gram	5	5
13	30	0.75	26	5	en	gram	1	3
13	30	0.75	26	6	en	gram	3	2
13	30	0.75	26	7	nl	ungram	7	6
13	30	0.75	26	8	nl	ungram	6	5
13	30	0.75	26	9	nl	ungram	6	5
13	30	0.75	26	10	nl	gram	6	5
13	30	0.75	26	11	nl	gram	6	6
13	30	0.75	26	12	nl	gram	7	7
14	23	0.925	31	1	en	gram	1	2
14	23	0.925	31	2	en	gram	2	5
14	23	0.925	31	3	en	gram	3	3
14	23	0.925	31	4	en	ungram	2	2
14	23	0.925	31	5	en	ungram	2	3
14	23	0.925	31	6	en	ungram	2	5
14	23	0.925	31	7	nl	gram	2	2
14	23	0.925	31	8	nl	gram	3	4
14	23	0.925	31	9	nl	gram	5	2
14	23	0.925	31	10	nl	ungram	2	3
14	23	0.925	31	11	nl	ungram	2	2
14	23	0.925	31	12	nl	ungram	5	2
15	22	0.775	21	1	nl	ungram	5	2
15	22	0.775	21	2	nl	ungram	5	2
15	22	0.775	21	3	nl	ungram	5	2
15	22	0.775	21	4	nl	gram	5	3
15	22	0.775	21	5	nl	gram	4	1
15	22	0.775	21	6	nl	gram	3	2
15	22	0.775	21	7	en	ungram	6	6
15	22	0.775	21	8	en	ungram	5	3
15	22	0.775	21	9	en	ungram	5	3
15	22	0.775	21	10	en	gram	5	5
15	22	0.775	21	11	en	gram	6	7
15	22	0.775	21	12	en	gram	5	4
16	26	0.95	24	1	en	gram	2	2
16	26	0.95	24	2	en	gram	2	2
16	26	0.95	24	3	en	gram	3	2
16	26	0.95	24	4	en	ungram	3	2
16	26	0.95	24	5	en	ungram	2	3
16	26	0.95	24	6	en	ungram	3	3
16	26	0.95	24	7	nl	gram	2	3
16	26	0.95	24	8	nl	gram	2	2
16	26	0.95	24	9	nl	gram	3	3
16	26	0.95	24	10	nl	ungram	2	2
16	26	0.95	24	11	nl	ungram	2	2
16	26	0.95	24	12	nl	ungram	2	2
17	21	0.6375	10	1	nl	gram	3	3
17	21	0.6375	10	2	nl	gram	5	4
17	21	0.6375	10	3	nl	gram	5	3
17	21	0.6375	10	4	nl	ungram	6	3
17	21	0.6375	10	5	nl	ungram	5	2
17	21	0.6375	10	6	nl	ungram	5	4
17	21	0.6375	10	7	en	gram	5	3
17	21	0.6375	10	8	en	gram	5	3
17	21	0.6375	10	9	en	gram	4	3
17	21	0.6375	10	10	en	ungram	4	4
17	21	0.6375	10	11	en	ungram	5	3
17	21	0.6375	10	12	en	ungram	5	4
18	27	0.775	27	1	en	ungram	6	4
18	27	0.775	27	2	en	ungram	2	1
18	27	0.775	27	3	en	ungram	1	1
18	27	0.775	27	4	en	gram	4	2
18	27	0.775	27	5	en	gram	3	1
18	27	0.775	27	6	en	gram	7	3
18	27	0.775	27	7	nl	ungram	5	5
18	27	0.775	27	8	nl	ungram	2	1
18	27	0.775	27	9	nl	ungram	3	1
18	27	0.775	27	10	nl	gram	6	5
18	27	0.775	27	11	nl	gram	3	1
18	27	0.775	27	12	nl	gram	5	5
19	29	0.7375	21	1	en	gram	4	2
19	29	0.7375	21	2	en	gram	4	3
19	29	0.7375	21	3	en	gram	2	2
19	29	0.7375	21	4	en	ungram	3	2
19	29	0.7375	21	5	en	ungram	3	4
19	29	0.7375	21	6	en	ungram	4	2
19	29	0.7375	21	7	nl	gram	3	3
19	29	0.7375	21	8	nl	gram	4	2
19	29	0.7375	21	9	nl	gram	2	2
19	29	0.7375	21	10	nl	ungram	2	2
19	29	0.7375	21	11	nl	ungram	2	2
19	29	0.7375	21	12	nl	ungram	2	2
20	21	1	36	1	en	gram	6	4
20	21	1	36	2	en	gram	4	4
20	21	1	36	3	en	gram	5	4
20	21	1	36	4	en	ungram	3	2
20	21	1	36	5	en	ungram	3	2
20	21	1	36	6	en	ungram	4	2
20	21	1	36	7	nl	gram	5	4
20	21	1	36	8	nl	gram	4	2
20	21	1	36	9	nl	gram	5	5
20	21	1	36	10	nl	ungram	3	2
20	21	1	36	11	nl	ungram	2	2
20	21	1	36	12	nl	ungram	3	1
21	35	0.9375	28	1	nl	ungram	5	2
21	35	0.9375	28	2	nl	ungram	6	3
21	35	0.9375	28	3	nl	ungram	5	2
21	35	0.9375	28	4	nl	gram	6	4
21	35	0.9375	28	5	nl	gram	7	3
21	35	0.9375	28	6	nl	gram	7	5
21	35	0.9375	28	7	en	ungram	7	5
21	35	0.9375	28	8	en	ungram	5	3
21	35	0.9375	28	9	en	ungram	5	4
21	35	0.9375	28	10	en	gram	6	4
21	35	0.9375	28	11	en	gram	6	3
21	35	0.9375	28	12	en	gram	6	4
22	24	0.8125	34	1	nl	gram	4	3
22	24	0.8125	34	2	nl	gram	4	3
22	24	0.8125	34	3	nl	gram	5	2
22	24	0.8125	34	4	nl	ungram	6	3
22	24	0.8125	34	5	nl	ungram	3	3
22	24	0.8125	34	6	nl	ungram	4	3
22	24	0.8125	34	7	en	gram	5	3
22	24	0.8125	34	8	en	gram	5	4
22	24	0.8125	34	9	en	gram	3	4
22	24	0.8125	34	10	en	ungram	3	3
22	24	0.8125	34	11	en	ungram	5	3
22	24	0.8125	34	12	en	ungram	3	3
23	23	0.825	31	1	nl	ungram	5	4
23	23	0.825	31	2	nl	ungram	5	6
23	23	0.825	31	3	nl	ungram	5	4
23	23	0.825	31	4	nl	gram	6	6
23	23	0.825	31	5	nl	gram	6	4
23	23	0.825	31	6	nl	gram	7	6
23	23	0.825	31	7	en	ungram	6	4
23	23	0.825	31	8	en	ungram	6	3
23	23	0.825	31	9	en	ungram	6	4
23	23	0.825	31	10	en	gram	5	3
23	23	0.825	31	11	en	gram	6	4
23	23	0.825	31	12	en	gram	6	4
24	24	0.95	29	1	en	ungram	5	2
24	24	0.95	29	2	en	ungram	2	1
24	24	0.95	29	3	en	ungram	2	2
24	24	0.95	29	4	en	gram	1	1
24	24	0.95	29	5	en	gram	1	1
24	24	0.95	29	6	en	gram	3	3
24	24	0.95	29	7	nl	ungram	6	3
24	24	0.95	29	8	nl	ungram	5	3
24	24	0.95	29	9	nl	ungram	4	3
24	24	0.95	29	10	nl	gram	3	2
24	24	0.95	29	11	nl	gram	5	5
24	24	0.95	29	12	nl	gram	4	3
25	33	0.9625	27	1	nl	gram	3	1
25	33	0.9625	27	2	nl	gram	4	3
25	33	0.9625	27	3	nl	gram	1	1
25	33	0.9625	27	4	nl	ungram	3	2
25	33	0.9625	27	5	nl	ungram	4	3
25	33	0.9625	27	6	nl	ungram	1	1
25	33	0.9625	27	7	en	gram	4	2
25	33	0.9625	27	8	en	gram	5	2
25	33	0.9625	27	9	en	gram	3	2
25	33	0.9625	27	10	en	ungram	5	3
25	33	0.9625	27	11	en	ungram	5	4
25	33	0.9625	27	12	en	ungram	4	2
26	29	0.9	27	1	en	gram	5	1
26	29	0.9	27	2	en	gram	6	4
26	29	0.9	27	3	en	gram	3	4
26	29	0.9	27	4	en	ungram	6	2
26	29	0.9	27	5	en	ungram	5	2
26	29	0.9	27	6	en	ungram	5	2
26	29	0.9	27	7	nl	gram	6	4
26	29	0.9	27	8	nl	gram	6	3
26	29	0.9	27	9	nl	gram	5	4
26	29	0.9	27	10	nl	ungram	4	3
26	29	0.9	27	11	nl	ungram	2	3
26	29	0.9	27	12	nl	ungram	5	2
27	23	0.8125	34	1	nl	gram	2	1
27	23	0.8125	34	2	nl	gram	1	1
27	23	0.8125	34	3	nl	gram	6	1
27	23	0.8125	34	4	nl	ungram	3	1
27	23	0.8125	34	5	nl	ungram	2	2
27	23	0.8125	34	6	nl	ungram	3	1
27	23	0.8125	34	7	en	gram	5	1
27	23	0.8125	34	8	en	gram	7	2
27	23	0.8125	34	9	en	gram	4	3
27	23	0.8125	34	10	en	ungram	5	2
27	23	0.8125	34	11	en	ungram	3	2
27	23	0.8125	34	12	en	ungram	4	1
28	24	0.675	23	1	nl	ungram	3	1
28	24	0.675	23	2	nl	ungram	2	1
28	24	0.675	23	3	nl	ungram	3	2
28	24	0.675	23	4	nl	gram	3	6
28	24	0.675	23	5	nl	gram	6	2
28	24	0.675	23	6	nl	gram	3	1
28	24	0.675	23	7	en	ungram	5	2
28	24	0.675	23	8	en	ungram	5	2
28	24	0.675	23	9	en	ungram	5	3
28	24	0.675	23	10	en	gram	6	2
28	24	0.675	23	11	en	gram	5	3
28	24	0.675	23	12	en	gram	3	1
29	27	93.75	30	1	en	ungram	3	3
29	27	93.75	30	2	en	ungram	2	2
29	27	93.75	30	3	en	ungram	3	2
29	27	93.75	30	4	en	gram	3	2
29	27	93.75	30	5	en	gram	3	2
29	27	93.75	30	6	en	gram	3	2
29	27	93.75	30	7	nl	ungram	4	3
29	27	93.75	30	8	nl	ungram	3	1
29	27	93.75	30	9	nl	ungram	4	3
29	27	93.75	30	10	nl	gram	2	2
29	27	93.75	30	11	nl	gram	3	2
29	27	93.75	30	12	nl	gram	3	2
30	25	0.8625	24	1	nl	ungram	2	2
30	25	0.8625	24	2	nl	ungram	5	3
30	25	0.8625	24	3	nl	ungram	3	3
30	25	0.8625	24	4	nl	gram	5	4
30	25	0.8625	24	5	nl	gram	7	3
30	25	0.8625	24	6	nl	gram	5	3
30	25	0.8625	24	7	en	ungram	4	3
30	25	0.8625	24	8	en	ungram	6	3
30	25	0.8625	24	9	en	ungram	4	5
30	25	0.8625	24	10	en	gram	3	4
30	25	0.8625	24	11	en	gram	5	3
30	25	0.8625	24	12	en	gram	6	3
31	21	0.8625	24	1	en	ungram	6	7
31	21	0.8625	24	2	en	ungram	4	3
31	21	0.8625	24	3	en	ungram	6	5
31	21	0.8625	24	4	en	gram	5	6
31	21	0.8625	24	5	en	gram	6	4
31	21	0.8625	24	6	en	gram	4	3
31	21	0.8625	24	7	nl	ungram	5	4
31	21	0.8625	24	8	nl	ungram	3	1
31	21	0.8625	24	9	nl	ungram	3	2
31	21	0.8625	24	10	nl	gram	4	2
31	21	0.8625	24	11	nl	gram	3	2
31	21	0.8625	24	12	nl	gram	6	6
